# Supplementary material for: HiHo-AID2: boosting homozygous knock-in efficiency enables robust generation of human auxin-inducible degron cells
Source: Genome Biol. 2024 Feb 26;25:58. doi: 10.1186/s13059-024-03187-w (PMC10895734; doi:10.1186/s13059-024-03187-w)
Supplement: Supplementary file 2 — Additional file 2: Table S1. Overview of whole genome sequencing of HiHo-AID2 hESCs. [file 13059_2024_3187_MOESM2_ESM.xlsx]

## Sheet: Overview of the WGS
	a
	(1) H9 hES cell line	(2) Sample Nr	(3) Sequence generated (Gb)	(4) Nr of reads (x106)	(5) Proportion of sequenced reads (%)	(6) Fraction of total SNVs (small variants) compared to WT)	(7) Fraction of Indels (>49bp, compared to WT)	(8) Fraction of CNVs (compared to WT)	(9) On-target	(10) Off-target
	p28 WT	S9319Nr1	92.285	611.327	96.57	1	1	1	N.A.	N.A.
	p49 WT	S9319Nr2	106.248	703.861	96.35	1	1.038	0.993	N.A.	N.A.
	p5 BSCL2 2-3	S9319Nr3	89.662	593.953	96.12	0.999	0.999	1.034	2 (chr. 11, chr. 19)	0
	p7 PEX3 3-4	S9319Nr4	100.176	663.628	96.37	1	0.996	1.075	2 (chr. 6, chr. 19)	0
	P12 SAC1 18-10	S9319Nr5	102.917	681.744	96.46	1	1.007	1.041	2 (chr. 3, chr. 19)	0
	b
	Nr3:	p5 BSCL2 2-3
	A:
	chr11	62457838	DRAGEN:INS:112904:0:0:0:3:0	T	<INS>	999	PASS	END=62457838;SVTYPE=INS;LEFT_SVINSSEQ=CTACTTGTACACTAGCCCTCCCAGACGTATCCTGATGGCAGCAGTTCTCTAATCCCGACGGCGGTTGGCTGTCCATCAGAGTCCTTCACGATGGCCTTGATGCCAGGGTGCAGATCCAGCAGCACCTGTCTACACCGGCCGCATGGGGACAGGATGCCCCTATTCTCGTTGCCGATGGCCACGATACATGTCAGATTGCCTGCTGCTGCTGCTGCTGCGGTTCCCAGCACCACCAGCTCGGCGCAGGGGCCGCCTGTAAAGTGGTACACGTTCACGCCGGTGAAGATCCTTCCGTCGGAGCTCAGGGCGGCGCTTGCCACAGAATAGTCCTCGCTAATGGGAATGCT;RIGHT_SVINSSE…	GT:FT:GQ:PL:PR:SR	1/1:PASS:242:999,245,0:0,35:0,63
	D:
	chr19	55627134	DRAGEN:INS:65768:0:0:0:6:0	G	<INS>	999	PASS	END=55627134;SVTYPE=INS;LEFT_SVINSSEQ=ATGCATGGACAAACCACAACTAGAATGCAGTGAAAAAAATGCTTTATTTGTGAAATTTGTGATGCTATTGCTTTATTTGTAACCATTATAAGCTGCAATAAACAAGTTAACAACAACAATTGCATTCATTTTATGTTTCAGGTTCAGGGGGAGGTGTGGGAGGTTTTTTAAAGCAAGTAAAACCTCTACAAATGTGGTATGGCTGATTATGATCCTCTAGCTAGAGTCGGTGGGCCTCGGGGGCGGGTGCGGGGTCGGCGGGG;RIGHT_SVINSSEQ=ACCGTAAGTTATGTAACGCGGAACTCCATATATGGGCTATGAACTAATGACCCCGTAATTGATTACTATTAATAACTAGTCA…	GT:FT:GQ:PL:PR:SR1/1:PASS:148:999,151,0:0,15:0,41
	Nr4:	p7 PEX3 3-4
	B:
	chr6	143810360	DRAGEN:INS:77389:0:0:0:7:0	A	<INS>	999	PASS	END=143810360;SVTYPE=INS;CIPOS=0,1;CIEND=0,1;HOMLEN=1;HOMSEQ=T;LEFT_SVINSSEQ=TCTGGCGGAGGAGGGAGCGGGGGAGGCGGATCTGGCGGAGGCGGATCCGGCTTCTCTGAGACCGTGGACCTGATGCTGAACCTGCAGTCCAATAAGGAGGGCTCTGTGGATCTGAAGAACGTGAGCGCCGTGCCTAAGGAGAAGACCACACTGAAGGACCCATCCAAGCCCCCTGCCAAGGCACAGGTGGTGGGATGGCCACCCGTGCGGAACTACAGAAAGAATATGATGACCCAGCAGAAGACAAGCTCCGACTACAAAGACCATGACGGTGATTATAAAGATCATGACATCGATTACAAGGATGACGATGACAAGGGCT…	GT:FT:GQ:PL:PR:SR	1/1:PASS:255:999,258,0:0,36:0,67
	D:
	chr19	55627134	DRAGEN:INS:67023:0:0:1:7:0	G	<INS>	999	PASS	END=55627134;SVTYPE=INS;LEFT_SVINSSEQ=ATGCATGGACAAACCACAACTAGAATGCAGTGAAAAAAATGCTTTATTTGTGAAATTTGTGATGCTATTGCTTTATTTGTAACCATTATAAGCTGCAATAAACAAGTTAACAACAACAATTGCATTCATTTTATGTTTCAGGTTCAGGGGGAGGTGTGGGAGGTTTTTTAAAGCAAGTAAAACCTCTACAAATGTGGTATGGCTGATTATGATCCTCTAGCTAGAGTCGGTGGGCCTCGGGGGCGGGTGCGGGGTCGGCG;RIGHT_SVINSSEQ=GTTGGGCGGTCAGCCAGGCGGGCCATTTACCGTAAGTTATGTAACGCGGAACTCCATATATGGGCTATGAACTAATGACCCCGTA…	GT:FT:GQ:PL:PR:SR	1/1:PASS:242:999,245,0:0,19:0,77
	Nr5:	P12 SAC1 18-10
	C:
	chr3	45730960	DRAGEN:INS:148156:0:0:0:0:0	G	GGGAGCCAAGCCACTGAGCCAGGAGGAGAGCACACTGATTGAAAGAGCAACTGCCACTATTAACAGCATTCCCATTAGCGAGGACTATTCTGTGGCAAGCGCCGCCCTGAGCTCCGACGGAAGGATCTTCACCGGCGTGAACGTGTACCACTTTACAGGCGGCCCCTGCGCCGAGCTGGTGGTGCTGGGAACCGCAGCAGCAGCAGCAGCAGGCAATCTGACATGTATCGTGGCCATCGGCAACGAGAATAGGGGCATCCTGTCCCCATGCGGCCGGTGTAGACAGGTGCTGCTGGATCTGCACCCTGGCATCAAGGCCATCGTGAAGGACTCTGATGGACAGCCAACCGCCGTCGGGATTAGAGAACTGCTGCCATCAGGATACGTCTGGGAGGGCGG…	999	PASS	END=45730960;SVTYPE=INS;SVLEN=780;CIGAR=1M780I;CIPOS=0,1;HOMLEN=1;HOMSEQ=G	GT:FT:GQ:PL:PR:SR	1/1:PASS:249:999,252,0:0,36:0,65
	D:
	chr19	55627131	.	AGTGGCCCCACT	A	35.62	PASS	AC=1;AF=0.500;AN=2;DP=30;FS=1.913;MQ=216.71;MQRankSum=3.367;QD=1.67;ReadPosRankSum=0.927;SOR=1.270;FractionInformativeReads=0.654	GT:AD:AF:DP:F1R2:F2R1:GQ:PL:GP:PRI:SB:MB	0/1:7,10:0.5882:17:3,4:4,6:25:66,0,23:3.5622e+01,1.2971e-02,2.5673e+01:0.00,30.00,33.01:3,4,3,7:5,2,3,7
	chr19	55627134	DRAGEN:INS:68684:0:0:0:16:0	G	<INS>	999	PASS	END=55627134;SVTYPE=INS;LEFT_SVINSSEQ=ATGCATGGACAAACCACAACTAGAATGCAGTGAAAAAAATGCTTTATTTGTGAAATTTGTGATGCTATTGCTTTATTTGTAACCATTATAAGCTGCAATAAACAAGTTAACAACAACAATTGCATTCATTTTATGTTTCAGGTTCAGGGGGAGGTGTGGGAGGTTTTTTAAAGCAAGTAAAACCTCTACAAATGTGGTATGGCTGATTATGATCCTCTAGCTAGAGTCGGTGGGCCTCGGGGGCGGGTGCGGGGTCGGCGGGGCC;RIGHT_SVINSSEQ=GCGTACTTGGCATATGATACACTTGATGTACTGCCAAGTGGGCAGTTTACCGTAAATACTCCACCCATTGACGTCAATGG…	GT:FT:GQ:PL:PR:SR	0/1:PASS:70:999,0,67:11,9:5,34
