# Supplementary material for: HiHo-AID2: boosting homozygous knock-in efficiency enables robust generation of human auxin-inducible degron cells
Source: Genome Biol. 2024 Feb 26;25:58. doi: 10.1186/s13059-024-03187-w (PMC10895734; doi:10.1186/s13059-024-03187-w)
Supplement: Supplementary file 4 — Additional file 4: Table S6. Overview of statistical analyses. [file 13059_2024_3187_MOESM4_ESM.xlsx]

## Sheet: Statistics
Fig 2		2b							2e								2k
		Two way ANOVA with Tukey's multiple comparisons test							Two way ANOVA with Tukey's multiple comparisons test								One Way ANOVA with Tukey's multiple comparisons test
		% GFP positive	Control	M3814	CoIN	CoIN + M3814			% GFP positive	Control	M3814	M3814 + i53					PI4P intensity	WT dmso	WT pico	SAC1 dmso	SAC1 pico
		Control	X	n.s.	***	****			Control	X	****	****					WT dmso	X	n.s.	n.s.	****
		M3814	n.s.	X	**	****			M3814	****	X	n.s.					WT pico	n.s.	X	n.s.	****
		CoIN	***	**	X	****			M3814 + i53	***	n.s.	X					SAC1 dmso	n.s.	n.s.	X	****
		CoIN + M3814	****	****	****	X											SAC1 pico	****	****	****	X
		Two way ANOVA with Tukey's multiple comparisons test							Paired T-test
		% GFP changed	M3814	CoIN	CoIN + M3814				% GFP changed	M3814	M3814 + i53
		M3814	X	***	n.s.				M3814	X	**
		CoIN	***	X	****				M3814 + i53	**	X
		CoIN + M3814	n.s.	****	X
		Two way ANOVA with Tukey's multiple comparisons test							Two way ANOVA with Tukey's multiple comparisons test
		Cell Count	Control	M3814	CoIN	CoIN + M3814			Cell Count	Control	M3814	M3814 + i53
		Control	X	n.s.	****	n.s.			Control	X	****	**
		M3814	n.s.	X	****	n.s.			M3814	****	X	****
		CoIN	****	****	X	****			M3814 + i53	**	****	X
		CoIN + M3814	n.s.	n.s.	****	X
Fig 3		3b							3d								3f							3i
		Two way ANOVA with Tukey's multiple comparisons test							Two way ANOVA with Tukey's multiple comparisons test								Two way ANOVA with Tukey's multiple comparisons test							Brown-Forsythe and Welch ANOVA test
		% GFP positive	CoIN	M3814	i53	i53 + M3814			% GFP positive	CoIN	M3814	i53	i53 + M3814				% GFP positive	CoIN	M3814	i53	i53 + M3814		A549	PI4P intensity	WT dmso	WT pico	SAC1 dmso	SAC1 pico
		CoIN	X	****	***	****			CoIN	X	***	*	***				CoIN	X	****	n.s.	****			WT dmso	X	n.s.	****	****
		M3814	****	X	**	n.s.			M3814	***	X	n.s.	n.s.				M3814	****	X	**	n.s.			WT pico	n.s.	X	****	****
		i53	***	**	X	**			i53	*	n.s.	X	n.s.				i53	n.s.	**	X	**			SAC1 dmso	****	****	X	****
		i53 + M3814	****	n.s.	**	X			i53 + M3814	***	n.s.	n.s.	X				i53 + M3814	****	n.s.	**	X			SAC1 pico	****	n.s.	****	X
																								One Way ANOVA with Tukey's multiple comparisons test
		Two way ANOVA with Tukey's multiple comparisons test							Two way ANOVA with Tukey's multiple comparisons test								Two way ANOVA with Tukey's multiple comparisons test						HEK	PI4P intensity	WT dmso	WT pico	SAC1 dmso	SAC1 pico
		% GFP changed	M3814	i53	i53 + M3814				% GFP changed	M3814	i53	i53 + M3814					% GFP changed	M3814	i53	i53 + M3814				WT dmso	X	n.s.	***	****
		M3814	X	**	n.s.				M3814	X	n.s.	n.s.					M3814	X	*	n.s.				WT pico	n.s.	X	*	****
		i53	**	X	****				i53	n.s.	X	*					i53	*	X	n.s.				SAC1 dmso	***	*	X	****
		i53 + M3814	n.s.	***	X				i53 + M3814	n.s.	*	X					i53 + M3814	n.s.	n.s.	X				SAC1 pico	****	****	****	X
		Two way ANOVA with Tukey's multiple comparisons test							Two way ANOVA with Tukey's multiple comparisons test								Two way ANOVA with Tukey's multiple comparisons test
		Cell Count	CoIN	M3814	i53	i53 + M3814			Cell Count	CoIN	M3814	i53	i53 + M3814				Cell Count	CoIN	M3814	i53	i53 + M3814
		CoIN + M3814	X	n.s.	****	****			CoIN	X	****	n.s.	n.s.				CoIN	X	n.s.	n.s.	****
		M3814	n.s.	X	****	****			M3814	****	X	****	****				M3814	n.s.	X	n.s.	**
		i53	****	****	X	n.s.			i53	n.s.	****	X	n.s.				i53	n.s.	n.s.	X	**
		i53 + M3814	****	****	n.s.	X			i53 + M3814	n.s.	****	n.s.	X				i53 + M3814	****	**	**	X
Fig 4		4a							4c								4d							4k
		One Way ANOVA with Tukey's multiple comparisons test							Two way ANOVA with Tukey's multiple comparisons test								Two way ANOVA with Tukey's multiple comparisons test							One way ANOVA with Tukey's multiple comparisons test
		Cell Count	CMV EF1a	CAG EF1a	CMV CAG	CAG CAG			% GFP	CoIN	1 uM M3814	i53	i53 + M3814	P53DD			% GFP positive	CoIN	M3814	i53	i53 + M3814			PI4P intensity	WT dmso	WT pico	SAC1 dmso	SAC1 pico
		CMV EF1a	X	***	*	****			CoIN	X	N.A.	n.s.	**	***			CoIN	X	**	n.s.	*			WT dmso	X	n.s.	n.s.	****
		CAG EF1a	***	X	**	**			1 uM M3814	N.A.	X	N.A.	N.A.	N.A.			M3814	**	X	*	n.s.			WT pico	n.s.	X	n.s.	****
		CMV CAG	*	**	X	****			i53	n.s.	N.A.	X	n.s.	n.s.			i53	n.s.	*	X	n.s.			SAC1 dmso	n.s.	n.s.	X	****
		CAG CAG	****	**	****	X			i53 + M3814	**	N.A.	n.s.	X	n.s.			i53 + M3814	*	n.s.	n.s.	X			SAC1 pico	****	****	****	X
									P53DD	***	N.A.	n.s.	n.s.	X
		One Way ANOVA with Tukey's multiple comparisons test
		% mCherry	CMV EF1a	CAG EF1a	CMV CAG	CAG CAG			Two way ANOVA with Tukey's multiple comparisons test								Two way ANOVA with Tukey's multiple comparisons test
		CMV EF1a	X	*	****	****			% GFP changed	i53	i53+M3814	P53DD					% GFP changed	M3814	i53	M3814 + i53
		CAG EF1a	*	X	****	****			i53 + M3814	X	n.s.	n.s.					M3814	X	n.s.	n.s.
		CMV CAG	****	****	X	n.s.			i53 + M3814	n.s.	X	n.s.					i53	n.s.	X	n.s.
		CAG CAG	****	****	n.s.	X			P53DD	n.s.	n.s.	X					M3814 + i53	n.s.	n.s.	X
		One Way ANOVA with Tukey's multiple comparisons test							Two way ANOVA with Tukey's multiple comparisons test								Two way ANOVA with Tukey's multiple comparisons test
		% GFP	CMV EF1a	CAG EF1a	CMV CAG	CAG CAG			Cell Count	CoIN	1 uM M3814	i53	i53 + M3814	P53DD			Cell Count	CoIN	M3814	i53	i53 + M3814
		CMV EF1a	X	n.s.	*	n.s.			CoIN	X	n.s.	n.s.	n.s.	***			CoIN	X	***	n.s.	n.s.
		CAG EF1a	n.s.	X	*	n.s.			1 uM M3814	n.s.	X	n.s.	n.s.	***			M3814	***	X	***	*
		CMV CAG	*	*	X	n.s.			i53	n.s.	n.s.	X	n.s.	**			i53	n.s.	***	X	n.s.
		CAG CAG	n.s.	n.s.	n.s.	X			i53 + M3814	n.s.	n.s.	n.s.	X	**			i53 + M3814	n.s.	*	n.s.	X
									P53DD	***	***	**	**	X
Fig 5		5e							5k
		One way ANOVA with Tukey's multiple comparisons test							Mann Whitney Test
		PI4P intensity	WT dmso	WT pico	SAC1 dmso	SAC1 pico			PI4P intensity	SAC1 dmso	SAC1 pico
		WT dmso	X	n.s.	n.s.	****			SAC1 dmso	X	****
		WT pico	n.s.	X	*	****			SAC1 pico	****	X
		SAC1 dmso	n.s.	*	X	****
		SAC1 pico	****	****	****	X
